# Supplementary material for: Koala retrovirus load and non-A subtypes are associated with secondary disease among wild northern koalas
Source: PLoS Pathog. 2022 May 19;18(5):e1010513. doi: 10.1371/journal.ppat.1010513 (PMC9119473; doi:10.1371/journal.ppat.1010513)
Supplement: S3 Table — (XLSX) [file ppat.1010513.s013.xlsx]

## Sheet: Sheet1
Model	Number of explanitory variables
Response variable~1	1	Intercept model
Response variable~%A	1
Response variable~D.binary	1
Response variable~D.F.Intermediate.binary	1
Response variable~log.KoRV.copies.per.1ml	1
Response variable~Minor.groups.binary	1
Response variable~Number.of.subtypes	1
Response variable~%B	1
Response variable~%D	1
Response variable~%D.F.Intermediate	1
Response variable~%Minor groups	1
Response variable~%Non functional	1
Response variable~%Original A	1
Response variable~B.binary	1
Response variable~log.KoRV.copies.per.1ml+%A	2
Response variable~Number.of.subtypes+%A	2
Response variable~%A+%B	2
Response variable~%A+%D	2
Response variable~%A+%D.F.Intermediate	2
Response variable~%A+%Minor groups	2
Response variable~%A+%Non functional	2
Response variable~D.binary+D.F.Intermediate.binary	2
Response variable~log.KoRV.copies.per.1ml+D.binary	2
Response variable~D.binary+Minor.groups.binary	2
Response variable~Number.of.subtypes+D.binary	2
Response variable~log.KoRV.copies.per.1ml+D.F.Intermediate.binary	2
Response variable~D.F.Intermediate.binary+Minor.groups.binary	2
Response variable~Number.of.subtypes+D.F.Intermediate.binary	2
Response variable~log.KoRV.copies.per.1ml+Minor.groups.binary	2
Response variable~log.KoRV.copies.per.1ml+Number.of.subtypes	2
Response variable~Number.of.subtypes+Minor.groups.binary	2
Response variable~log.KoRV.copies.per.1ml+%B	2
Response variable~Number.of.subtypes+%B	2
Response variable~%B+%D	2
Response variable~%B+%D.F.Intermediate	2
Response variable~%B+%Minor groups	2
Response variable~%B+%Non functional	2
Response variable~%Original A+%B	2
Response variable~log.KoRV.copies.per.1ml+%D	2
Response variable~Number.of.subtypes+%D	2
Response variable~%D+%D.F.Intermediate	2
Response variable~%D+%Minor groups	2
Response variable~%D+%Non functional	2
Response variable~%Original A+%D	2
Response variable~log.KoRV.copies.per.1ml+%D.F.Intermediate	2
Response variable~Number.of.subtypes+%D.F.Intermediate	2
Response variable~%D.F.Intermediate+%Minor groups	2
Response variable~%D.F.Intermediate+%Non functional	2
Response variable~%Original A+%D.F.Intermediate	2
Response variable~log.KoRV.copies.per.1ml+%Minor groups	2
Response variable~Number.of.subtypes+%Minor groups	2
Response variable~%Minor groups+%Non functional	2
Response variable~%Original A+%Minor groups	2
Response variable~log.KoRV.copies.per.1ml+%Non functional	2
Response variable~Number.of.subtypes+%Non functional	2
Response variable~%Original A+%Non functional	2
Response variable~%Original A+D.binary	2
Response variable~%Original A+D.F.Intermediate.binary	2
Response variable~%Original A+log.KoRV.copies.per.1ml	2
Response variable~%Original A+Minor.groups.binary	2
Response variable~%Original A+Number.of.subtypes	2
Response variable~%Original A+B.binary	2
Response variable~B.binary+D.binary	2
Response variable~B.binary+D.F.Intermediate.binary	2
Response variable~log.KoRV.copies.per.1ml+B.binary	2
Response variable~B.binary+Minor.groups.binary	2
Response variable~Number.of.subtypes+B.binary	2
Response variable~log.KoRV.copies.per.1ml+Number.of.subtypes+%A	3
Response variable~log.KoRV.copies.per.1ml+%A+%B	3
Response variable~Number.of.subtypes+%A+%B	3
Response variable~%B+%D+%A	3
Response variable~%B+%D.F.Intermediate+%A	3
Response variable~%B+%Minor groups+%A	3
Response variable~%B+%Non functional+%A	3
Response variable~log.KoRV.copies.per.1ml+%A+%D	3
Response variable~Number.of.subtypes+%A+%D	3
Response variable~%D+%D.F.Intermediate+%A	3
Response variable~%D+%Minor groups+%A	3
Response variable~%D+%Non functional+%A	3
Response variable~log.KoRV.copies.per.1ml+%A+%D.F.Intermediate	3
Response variable~Number.of.subtypes+%A+%D.F.Intermediate	3
Response variable~%D.F.Intermediate+%Minor groups+%A	3
Response variable~%D.F.Intermediate+%Non functional+%A	3
Response variable~log.KoRV.copies.per.1ml+%A+%Minor groups	3
Response variable~Number.of.subtypes+%A+%Minor groups	3
Response variable~%Minor groups+%Non functional+%A	3
Response variable~log.KoRV.copies.per.1ml+%A+%Non functional	3
Response variable~Number.of.subtypes+%A+%Non functional	3
Response variable~log.KoRV.copies.per.1ml+D.binary+D.F.Intermediate.binary	3
Response variable~D.binary+Minor.groups.binary+D.F.Intermediate.binary	3
Response variable~Number.of.subtypes+D.binary+D.F.Intermediate.binary	3
Response variable~log.KoRV.copies.per.1ml+D.binary+Minor.groups.binary	3
Response variable~log.KoRV.copies.per.1ml+Number.of.subtypes+D.binary	3
Response variable~Number.of.subtypes+D.binary+Minor.groups.binary	3
Response variable~log.KoRV.copies.per.1ml+D.F.Intermediate.binary+Minor.groups.binary	3
Response variable~log.KoRV.copies.per.1ml+Number.of.subtypes+D.F.Intermediate.binary	3
Response variable~Number.of.subtypes+D.F.Intermediate.binary+Minor.groups.binary	3
Response variable~log.KoRV.copies.per.1ml+Number.of.subtypes+Minor.groups.binary	3
Response variable~log.KoRV.copies.per.1ml+Number.of.subtypes+%B	3
Response variable~log.KoRV.copies.per.1ml+%B+%D	3
Response variable~Number.of.subtypes+%B+%D	3
Response variable~%D+%D.F.Intermediate+%B	3
Response variable~%D+%Minor groups+%B	3
Response variable~%D+%Non functional+%B	3
Response variable~%Original A+%B+%D	3
Response variable~log.KoRV.copies.per.1ml+%B+%D.F.Intermediate	3
Response variable~Number.of.subtypes+%B+%D.F.Intermediate	3
Response variable~%D.F.Intermediate+%Minor groups+%B	3
Response variable~%D.F.Intermediate+%Non functional+%B	3
Response variable~%Original A+%B+%D.F.Intermediate	3
Response variable~log.KoRV.copies.per.1ml+%B+%Minor groups	3
Response variable~Number.of.subtypes+%B+%Minor groups	3
Response variable~%Minor groups+%Non functional+%B	3
Response variable~%Original A+%B+%Minor groups	3
Response variable~log.KoRV.copies.per.1ml+%B+%Non functional	3
Response variable~Number.of.subtypes+%B+%Non functional	3
Response variable~%Original A+%B+%Non functional	3
Response variable~log.KoRV.copies.per.1ml+%Original A+%B	3
Response variable~Number.of.subtypes+%Original A+%B	3
Response variable~log.KoRV.copies.per.1ml+Number.of.subtypes+%D	3
Response variable~log.KoRV.copies.per.1ml+%D+%D.F.Intermediate	3
Response variable~Number.of.subtypes+%D+%D.F.Intermediate	3
Response variable~%D.F.Intermediate+%Minor groups+%D	3
Response variable~%D.F.Intermediate+%Non functional+%D	3
Response variable~%Original A+%D+%D.F.Intermediate	3
Response variable~log.KoRV.copies.per.1ml+%D+%Minor groups	3
Response variable~Number.of.subtypes+%D+%Minor groups	3
Response variable~%Minor groups+%Non functional+%D	3
Response variable~%Original A+%D+%Minor groups	3
Response variable~log.KoRV.copies.per.1ml+%D+%Non functional	3
Response variable~Number.of.subtypes+%D+%Non functional	3
Response variable~%Original A+%D+%Non functional	3
Response variable~log.KoRV.copies.per.1ml+%Original A+%D	3
Response variable~Number.of.subtypes+%Original A+%D	3
Response variable~log.KoRV.copies.per.1ml+Number.of.subtypes+%D.F.Intermediate	3
Response variable~log.KoRV.copies.per.1ml+%D.F.Intermediate+%Minor groups	3
Response variable~Number.of.subtypes+%D.F.Intermediate+%Minor groups	3
Response variable~%Minor groups+%Non functional+%D.F.Intermediate	3
Response variable~%Original A+%D.F.Intermediate+%Minor groups	3
Response variable~log.KoRV.copies.per.1ml+%D.F.Intermediate+%Non functional	3
Response variable~Number.of.subtypes+%D.F.Intermediate+%Non functional	3
Response variable~%Original A+%D.F.Intermediate+%Non functional	3
Response variable~log.KoRV.copies.per.1ml+%Original A+%D.F.Intermediate	3
Response variable~Number.of.subtypes+%Original A+%D.F.Intermediate	3
Response variable~log.KoRV.copies.per.1ml+Number.of.subtypes+%Minor groups	3
Response variable~log.KoRV.copies.per.1ml+%Minor groups+%Non functional	3
Response variable~Number.of.subtypes+%Minor groups+%Non functional	3
Response variable~%Original A+%Minor groups+%Non functional	3
Response variable~log.KoRV.copies.per.1ml+%Original A+%Minor groups	3
Response variable~Number.of.subtypes+%Original A+%Minor groups	3
Response variable~log.KoRV.copies.per.1ml+Number.of.subtypes+%Non functional	3
Response variable~log.KoRV.copies.per.1ml+%Original A+%Non functional	3
Response variable~Number.of.subtypes+%Original A+%Non functional	3
Response variable~%Original A+D.binary+D.F.Intermediate.binary	3
Response variable~log.KoRV.copies.per.1ml+%Original A+D.binary	3
Response variable~%Original A+D.binary+Minor.groups.binary	3
Response variable~Number.of.subtypes+%Original A+D.binary	3
Response variable~log.KoRV.copies.per.1ml+%Original A+D.F.Intermediate.binary	3
Response variable~%Original A+D.F.Intermediate.binary+Minor.groups.binary	3
Response variable~Number.of.subtypes+%Original A+D.F.Intermediate.binary	3
Response variable~log.KoRV.copies.per.1ml+%Original A+Minor.groups.binary	3
Response variable~log.KoRV.copies.per.1ml+%Original A+Number.of.subtypes	3
Response variable~Number.of.subtypes+%Original A+Minor.groups.binary	3
Response variable~%Original A+B.binary+D.binary	3
Response variable~%Original A+B.binary+D.F.Intermediate.binary	3
Response variable~log.KoRV.copies.per.1ml+%Original A+B.binary	3
Response variable~%Original A+B.binary+Minor.groups.binary	3
Response variable~Number.of.subtypes+%Original A+B.binary	3
Response variable~D.binary+D.F.Intermediate.binary+B.binary	3
Response variable~log.KoRV.copies.per.1ml+B.binary+D.binary	3
Response variable~D.binary+Minor.groups.binary+B.binary	3
Response variable~Number.of.subtypes+B.binary+D.binary	3
Response variable~log.KoRV.copies.per.1ml+B.binary+D.F.Intermediate.binary	3
Response variable~D.F.Intermediate.binary+Minor.groups.binary+B.binary	3
Response variable~Number.of.subtypes+B.binary+D.F.Intermediate.binary	3
Response variable~log.KoRV.copies.per.1ml+B.binary+Minor.groups.binary	3
Response variable~log.KoRV.copies.per.1ml+Number.of.subtypes+B.binary	3
Response variable~Number.of.subtypes+B.binary+Minor.groups.binary	3
Response variable~Number.of.subtypes+%A+%B+log.KoRV.copies.per.1ml	4
Response variable~%B+%D+%A+log.KoRV.copies.per.1ml	4
Response variable~%B+%D+%A+Number.of.subtypes	4
Response variable~%B+%D+%A+%Original A	4
Response variable~%B+%D.F.Intermediate+%A+log.KoRV.copies.per.1ml	4
Response variable~%B+%D.F.Intermediate+%A+Number.of.subtypes	4
Response variable~%B+%D.F.Intermediate+%A+%Original A	4
Response variable~%B+%Minor groups+%A+log.KoRV.copies.per.1ml	4
Response variable~%B+%Minor groups+%A+Number.of.subtypes	4
Response variable~%B+%Minor groups+%A+%Original A	4
Response variable~%B+%Non functional+%A+log.KoRV.copies.per.1ml	4
Response variable~%B+%Non functional+%A+Number.of.subtypes	4
Response variable~%B+%Non functional+%A+%Original A	4
Response variable~%Original A+%A+%B+log.KoRV.copies.per.1ml	4
Response variable~Number.of.subtypes+%A+%D+log.KoRV.copies.per.1ml	4
Response variable~%D+%D.F.Intermediate+%A+log.KoRV.copies.per.1ml	4
Response variable~%D+%D.F.Intermediate+%A+Number.of.subtypes	4
Response variable~%D+%D.F.Intermediate+%A+%Original A	4
Response variable~%D+%Minor groups+%A+log.KoRV.copies.per.1ml	4
Response variable~%D+%Minor groups+%A+Number.of.subtypes	4
Response variable~%D+%Minor groups+%A+%Original A	4
Response variable~%D+%Non functional+%A+log.KoRV.copies.per.1ml	4
Response variable~%D+%Non functional+%A+Number.of.subtypes	4
Response variable~%D+%Non functional+%A+%Original A	4
Response variable~%Original A+%A+%D+log.KoRV.copies.per.1ml	4
Response variable~Number.of.subtypes+%A+%D.F.Intermediate+log.KoRV.copies.per.1ml	4
Response variable~%D.F.Intermediate+%Minor groups+%A+log.KoRV.copies.per.1ml	4
Response variable~%D.F.Intermediate+%Minor groups+%A+Number.of.subtypes	4
Response variable~%D.F.Intermediate+%Minor groups+%A+%Original A	4
Response variable~%D.F.Intermediate+%Non functional+%A+log.KoRV.copies.per.1ml	4
Response variable~%D.F.Intermediate+%Non functional+%A+Number.of.subtypes	4
Response variable~%D.F.Intermediate+%Non functional+%A+%Original A	4
Response variable~%Original A+%A+%D.F.Intermediate+log.KoRV.copies.per.1ml	4
Response variable~Number.of.subtypes+%A+%Minor groups+log.KoRV.copies.per.1ml	4
Response variable~%Minor groups+%Non functional+%A+log.KoRV.copies.per.1ml	4
Response variable~%Minor groups+%Non functional+%A+Number.of.subtypes	4
Response variable~%Minor groups+%Non functional+%A+%Original A	4
Response variable~%Original A+%A+%Minor groups+log.KoRV.copies.per.1ml	4
Response variable~Number.of.subtypes+%A+%Non functional+log.KoRV.copies.per.1ml	4
Response variable~%Original A+%A+%Non functional+log.KoRV.copies.per.1ml	4
Response variable~D.binary+Minor.groups.binary+D.F.Intermediate.binary+log.KoRV.copies.per.1ml	4
Response variable~Number.of.subtypes+D.binary+D.F.Intermediate.binary+log.KoRV.copies.per.1ml	4
Response variable~D.binary+Minor.groups.binary+D.F.Intermediate.binary+Number.of.subtypes	4
Response variable~Number.of.subtypes+D.binary+Minor.groups.binary+log.KoRV.copies.per.1ml	4
Response variable~Number.of.subtypes+D.F.Intermediate.binary+Minor.groups.binary+log.KoRV.copies.per.1ml	4
Response variable~Number.of.subtypes+%B+%D+log.KoRV.copies.per.1ml	4
Response variable~%D+%D.F.Intermediate+%B+log.KoRV.copies.per.1ml	4
Response variable~%D+%D.F.Intermediate+%B+Number.of.subtypes	4
Response variable~%D+%D.F.Intermediate+%B+%Original A	4
Response variable~%D+%Minor groups+%B+log.KoRV.copies.per.1ml	4
Response variable~%D+%Minor groups+%B+Number.of.subtypes	4
Response variable~%D+%Minor groups+%B+%Original A	4
Response variable~%D+%Non functional+%B+log.KoRV.copies.per.1ml	4
Response variable~%D+%Non functional+%B+Number.of.subtypes	4
Response variable~%D+%Non functional+%B+%Original A	4
Response variable~%Original A+%B+%D+log.KoRV.copies.per.1ml	4
Response variable~%Original A+%B+%D+Number.of.subtypes	4
Response variable~Number.of.subtypes+%B+%D.F.Intermediate+log.KoRV.copies.per.1ml	4
Response variable~%D.F.Intermediate+%Minor groups+%B+log.KoRV.copies.per.1ml	4
Response variable~%D.F.Intermediate+%Minor groups+%B+Number.of.subtypes	4
Response variable~%D.F.Intermediate+%Minor groups+%B+%Original A	4
Response variable~%D.F.Intermediate+%Non functional+%B+log.KoRV.copies.per.1ml	4
Response variable~%D.F.Intermediate+%Non functional+%B+Number.of.subtypes	4
Response variable~%D.F.Intermediate+%Non functional+%B+%Original A	4
Response variable~%Original A+%B+%D.F.Intermediate+log.KoRV.copies.per.1ml	4
Response variable~%Original A+%B+%D.F.Intermediate+Number.of.subtypes	4
Response variable~Number.of.subtypes+%B+%Minor groups+log.KoRV.copies.per.1ml	4
Response variable~%Minor groups+%Non functional+%B+log.KoRV.copies.per.1ml	4
Response variable~%Minor groups+%Non functional+%B+Number.of.subtypes	4
Response variable~%Minor groups+%Non functional+%B+%Original A	4
Response variable~%Original A+%B+%Minor groups+log.KoRV.copies.per.1ml	4
Response variable~%Original A+%B+%Minor groups+Number.of.subtypes	4
Response variable~Number.of.subtypes+%B+%Non functional+log.KoRV.copies.per.1ml	4
Response variable~%Original A+%B+%Non functional+log.KoRV.copies.per.1ml	4
Response variable~%Original A+%B+%Non functional+Number.of.subtypes	4
Response variable~Number.of.subtypes+%Original A+%B+log.KoRV.copies.per.1ml	4
Response variable~Number.of.subtypes+%D+%D.F.Intermediate+log.KoRV.copies.per.1ml	4
Response variable~%D.F.Intermediate+%Minor groups+%D+log.KoRV.copies.per.1ml	4
Response variable~%D.F.Intermediate+%Minor groups+%D+Number.of.subtypes	4
Response variable~%D.F.Intermediate+%Minor groups+%D+%Original A	4
Response variable~%D.F.Intermediate+%Non functional+%D+log.KoRV.copies.per.1ml	4
Response variable~%D.F.Intermediate+%Non functional+%D+Number.of.subtypes	4
Response variable~%D.F.Intermediate+%Non functional+%D+%Original A	4
Response variable~%Original A+%D+%D.F.Intermediate+log.KoRV.copies.per.1ml	4
Response variable~%Original A+%D+%D.F.Intermediate+Number.of.subtypes	4
Response variable~Number.of.subtypes+%D+%Minor groups+log.KoRV.copies.per.1ml	4
Response variable~%Minor groups+%Non functional+%D+log.KoRV.copies.per.1ml	4
Response variable~%Minor groups+%Non functional+%D+Number.of.subtypes	4
Response variable~%Minor groups+%Non functional+%D+%Original A	4
Response variable~%Original A+%D+%Minor groups+log.KoRV.copies.per.1ml	4
Response variable~%Original A+%D+%Minor groups+Number.of.subtypes	4
Response variable~Number.of.subtypes+%D+%Non functional+log.KoRV.copies.per.1ml	4
Response variable~%Original A+%D+%Non functional+log.KoRV.copies.per.1ml	4
Response variable~%Original A+%D+%Non functional+Number.of.subtypes	4
Response variable~Number.of.subtypes+%Original A+%D+log.KoRV.copies.per.1ml	4
Response variable~Number.of.subtypes+%D.F.Intermediate+%Minor groups+log.KoRV.copies.per.1ml	4
Response variable~%Minor groups+%Non functional+%D.F.Intermediate+log.KoRV.copies.per.1ml	4
Response variable~%Minor groups+%Non functional+%D.F.Intermediate+Number.of.subtypes	4
Response variable~%Minor groups+%Non functional+%D.F.Intermediate+%Original A	4
Response variable~%Original A+%D.F.Intermediate+%Minor groups+log.KoRV.copies.per.1ml	4
Response variable~%Original A+%D.F.Intermediate+%Minor groups+Number.of.subtypes	4
Response variable~Number.of.subtypes+%D.F.Intermediate+%Non functional+log.KoRV.copies.per.1ml	4
Response variable~%Original A+%D.F.Intermediate+%Non functional+log.KoRV.copies.per.1ml	4
Response variable~%Original A+%D.F.Intermediate+%Non functional+Number.of.subtypes	4
Response variable~Number.of.subtypes+%Original A+%D.F.Intermediate+log.KoRV.copies.per.1ml	4
Response variable~Number.of.subtypes+%Minor groups+%Non functional+log.KoRV.copies.per.1ml	4
Response variable~%Original A+%Minor groups+%Non functional+log.KoRV.copies.per.1ml	4
Response variable~%Original A+%Minor groups+%Non functional+Number.of.subtypes	4
Response variable~Number.of.subtypes+%Original A+%Minor groups+log.KoRV.copies.per.1ml	4
Response variable~Number.of.subtypes+%Original A+%Non functional+log.KoRV.copies.per.1ml	4
Response variable~%Original A+D.binary+D.F.Intermediate.binary+log.KoRV.copies.per.1ml	4
Response variable~D.binary+Minor.groups.binary+D.F.Intermediate.binary+%Original A	4
Response variable~%Original A+D.binary+D.F.Intermediate.binary+Number.of.subtypes	4
Response variable~%Original A+D.binary+Minor.groups.binary+log.KoRV.copies.per.1ml	4
Response variable~Number.of.subtypes+%Original A+D.binary+log.KoRV.copies.per.1ml	4
Response variable~%Original A+D.binary+Minor.groups.binary+Number.of.subtypes	4
Response variable~%Original A+D.F.Intermediate.binary+Minor.groups.binary+log.KoRV.copies.per.1ml	4
Response variable~Number.of.subtypes+%Original A+D.F.Intermediate.binary+log.KoRV.copies.per.1ml	4
Response variable~%Original A+D.F.Intermediate.binary+Minor.groups.binary+Number.of.subtypes	4
Response variable~Number.of.subtypes+%Original A+Minor.groups.binary+log.KoRV.copies.per.1ml	4
Response variable~D.binary+D.F.Intermediate.binary+B.binary+%Original A	4
Response variable~%Original A+B.binary+D.binary+log.KoRV.copies.per.1ml	4
Response variable~D.binary+Minor.groups.binary+B.binary+%Original A	4
Response variable~%Original A+B.binary+D.binary+Number.of.subtypes	4
Response variable~%Original A+B.binary+D.F.Intermediate.binary+log.KoRV.copies.per.1ml	4
Response variable~D.F.Intermediate.binary+Minor.groups.binary+B.binary+%Original A	4
Response variable~%Original A+B.binary+D.F.Intermediate.binary+Number.of.subtypes	4
Response variable~%Original A+B.binary+Minor.groups.binary+log.KoRV.copies.per.1ml	4
Response variable~Number.of.subtypes+%Original A+B.binary+log.KoRV.copies.per.1ml	4
Response variable~%Original A+B.binary+Minor.groups.binary+Number.of.subtypes	4
Response variable~D.binary+D.F.Intermediate.binary+B.binary+log.KoRV.copies.per.1ml	4
Response variable~D.binary+D.F.Intermediate.binary+B.binary+Number.of.subtypes	4
Response variable~D.binary+Minor.groups.binary+B.binary+log.KoRV.copies.per.1ml	4
Response variable~Number.of.subtypes+B.binary+D.binary+log.KoRV.copies.per.1ml	4
Response variable~D.binary+Minor.groups.binary+B.binary+Number.of.subtypes	4
Response variable~D.F.Intermediate.binary+Minor.groups.binary+B.binary+log.KoRV.copies.per.1ml	4
Response variable~Number.of.subtypes+B.binary+D.F.Intermediate.binary+log.KoRV.copies.per.1ml	4
Response variable~D.F.Intermediate.binary+Minor.groups.binary+B.binary+Number.of.subtypes	4
Response variable~Number.of.subtypes+B.binary+Minor.groups.binary+log.KoRV.copies.per.1ml	4
