# Supplementary material for: Koala retrovirus load and non-A subtypes are associated with secondary disease among wild northern koalas
Source: PLoS Pathog. 2022 May 19;18(5):e1010513. doi: 10.1371/journal.ppat.1010513 (PMC9119473; doi:10.1371/journal.ppat.1010513)
Supplement: S1 Data — (XLSX) [file ppat.1010513.s014.xlsx]

## Sheet: Sheet1
Koala ID	KoRV pol copies per 1ml	log10 KoRV pol copies per 1ml	Original A reads per 10000	A reads per 10000	B reads per 10000	D reads per 10000	D/F Intermediates reads per 10000	Minnor groups reads per 10000	Non-functional reads per 10000	B.binary	D.binary	D/F Intermediates.binary	Minnor groups.binary	Number of subtypes	BCS	Wet bottom.binary	Renal pathology	Reproductive pathology	Urogenital pathology	Conjunctivitis.Binary	Ocular C. pecorum infection	Urogenital C. pecorum infection	C. pecorum infection	Estimate Age (from tooth wear)	Sex	Neoplasia	Oxalate nephrosis	Other disease	Disease pathology	De-pigmented paws	Date Sampled	Minor Intermediates reads per 10000	Minor Hybrids.binary	Wet bottom Class	Conjunctivitis Class	Ocular C. pecorum infection left eye	Ocular C. pecorum infection right eye
73649	2.90326e+06	6.46289	645	805	0	859	2322	29	5981	0	1	1	1	3	4	0	0	0	0	0	Not Recorded	Not Recorded	Not Recorded	8	M	0	0	1	1	0	2018-08-29	4	1	0	0	Not Recorded	Not Recorded
77174	222776	5.34787	1392	1396	0	7667	1	130	802	0	1	1	1	3	5	0	0	0	0	0	0	0	0	9+	F	0	0	1	1	0	2018-04-21	4	1	0	0	0	0
77356	228930	5.3597	9932	9942	0	10	12	0	36	0	1	1	0	2	None Recorded	1	1	1	1	1	1	1	1	None Recored	F	0	0	1	1	0	2018-11-25	0	0	3	Positive	1	0
78010	181444	5.25874	141	142	2538	2107	910	0	4303	1	1	1	0	3	2	0	0	0	0	1	Not Recorded	Not Recorded	Not Recorded	None Recored	M	0	0	0	1	1	2018-12-10	0	0	0	6	Not Recorded	Not Recorded
71883	55376.4	4.74332	9857	9872	63	1	45	5	14	1	1	1	1	4	4	0	0	0	0	1	1	1	1	9	M	0	0	0	1	0	2018-06-13	0	0	0	6	1	1
72309	1.66679e+06	6.22188	673	676	21	8392	282	0	625	1	1	1	0	3	4	0	0	0	0	1	1	1	1	Not recorded	M	0	0	0	1	1	2018-07-01	4	1	0	4	1	1
77788	6.03595e+07	7.78075	304	489	2	3981	3496	193	1839	1	1	1	1	4	5	0	0	0	0	1	1	Not Recorded	1	1	Unknown	0	0	0	1	0	2018-12-05	0	0	0	6	1	1
74244	18701.8	4.27188	9935	9959	0	0	28	0	13	0	0	1	0	1	5	0	0	0	0	0	0	0	0	3	M	0	0	0	0	0	2018-09-19	0	0	0	0	0	0
71672	79446.1	4.90007	7808	7937	1	1888	3	0	164	1	1	1	0	3	5	0	0	0	0	0	0	0	0	3.5	M	0	0	0	0	0	2018-06-01	7	1	0	0	0	0
75839	137064	5.13692	9729	9730	59	42	32	0	137	1	1	1	0	3	5	0	0	0	0	0	0	0	0	8	F	0	0	0	0	0	2018-10-22	0	0	0	0	0	0
76918	36790.8	4.56574	6120	6187	3	10	2633	0	1167	1	1	1	0	3	6	0	0	0	0	0	0	1	1	2	M	0	0	0	0	0	2018-11-15	0	0	0	0	0	0
71837	934015	5.97035	5299	5389	802	1226	100	2	2481	1	1	1	1	4	6	0	0	0	0	0	0	1	1	Not recorded	M	0	0	0	0	0	2018-06-10	0	0	0	0	0	0
75889	31859.9	4.50324	2049	2178	7497	55	0	0	268	1	1	0	0	2	6	0	0	0	0	1	0	0	0	None Recored	M	0	0	0	1	0	13 or 18/12/18	2	1	0	4	0	0
72987	1.9565e+06	6.29148	5550	5622	4299	0	0	0	79	1	0	0	0	1	6	0	0	0	0	1	1	0	1	Not recorded	F	0	0	0	1	0	2018-08-04	0	0	0	6	1	1
73132	14357.1	4.15707	9511	9535	0	29	176	0	260	0	1	1	0	2	6	0	0	0	0	0	0	0	0	3	F	0	0	0	0	0	2018-08-10	0	0	0	0	0	0
72694	19248.4	4.28439	5050	5226	0	2044	588	0	2142	0	1	1	0	2	6	0	0	0	0	0	0	0	0	5	F	0	0	0	0	0	2018-07-21	0	0	0	0	0	0
72970	21978.9	4.34201	9588	9601	0	0	120	0	279	0	0	1	0	1	6	0	0	0	0	0	0	0	0	7	F	0	0	0	0	0	2018-08-03	0	0	0	0	0	0
75150	75463.4	4.87774	9805	9829	18	42	34	0	77	1	1	1	0	3	6	0	0	0	0	0	Not Recorded	Not Recorded	Not Recorded	None Recored	M	0	0	0	0	0	2018-10-06	0	0	0	0	Not Recorded	Not Recorded
74690	82212.1	4.91494	6011	6034	949	4	1	0	3012	1	1	1	0	3	6	0	0	0	0	0	Not Recorded	Not Recorded	Not Recorded	4	F	0	0	0	0	0	2018-09-26	0	0	0	0	Not Recorded	Not Recorded
77816	87482.6	4.94192	9703	9705	23	38	33	0	201	1	1	1	0	3	6	0	0	0	0	0	0	0	0	3	M	0	0	0	0	0	2018-12-05	0	0	0	0	0	0
73235	100174	5.00076	1071	1368	6075	450	347	0	1757	1	1	1	0	3	6	0	0	0	0	0	1	0	1	2	F	0	0	0	0	0	2018-08-15	3	1	0	0	1	1
73337	126752	5.10296	222	240	0	1830	1251	0	6679	0	1	1	0	2	6	0	0	0	0	0	0	0	0	6	M	0	0	0	0	0	2018-08-19	0	0	0	0	0	0
72725	151697	5.18098	9973	9980	1	14	0	0	5	1	1	0	0	2	6	0	0	0	0	0	0	0	0	2.5	M	0	0	0	0	0	2018-07-23	0	0	0	0	0	0
77133	835405	5.9219	1422	1594	0	6275	565	1	1565	0	1	1	1	3	6	0	0	0	0	0	0	0	0	None Recored	F	0	0	0	0	0	2018-11-20	0	0	0	0	0	0
72193	1.26895e+06	6.10344	9969	9995	0	0	0	0	5	0	0	0	0	0	6	0	0	0	0	0	0	0	0	5	F	0	0	0	0	0	2018-06-27	0	0	0	0	0	0
75978	5.94274e+06	6.77399	84	87	0	9660	6	1	244	0	1	1	1	3	6	0	0	0	0	0	0	0	0	4	M	0	0	0	0	0	2018-10-24	2	1	0	0	0	0
74534	1.26593e+07	7.10241	209	248	1	130	63	3	9554	1	1	1	1	4	6	0	0	0	0	0	0	0	0	None Recored	F	0	0	0	0	0	2018-09-22	1	1	0	0	0	0
71641	32319.7	4.50947	9813	9850	2	0	15	0	133	1	0	1	0	2	7	0	0	0	0	0	1	0	1	6.5	F	0	0	0	0	0	2018-05-31	0	0	0	0	1	0
77536	33140.1	4.52035	9767	9791	0	36	42	2	129	0	1	1	1	3	7	0	0	0	0	0	1	0	1	5	F	0	0	0	0	0	2018-11-29	0	0	0	0	0	1
76921	333127	5.52261	9943	9957	0	11	0	0	32	0	1	0	0	1	7	0	0	0	0	0	1	0	1	10	F	0	0	0	0	0	2018-11-15	0	0	0	0	0	1
72708	115433	5.06233	9497	9514	0	120	14	0	352	0	1	1	0	2	7	0	0	0	0	0	1	1	1	5	M	0	1	0	1	0	2018-07-22	0	0	0	0	0	1
76415	2.27671e+06	6.35731	73	81	43	2910	3106	2	3857	1	1	1	1	4	7	0	0	0	0	1	1	1	1	None Recored	M	0	0	0	1	0	2018-11-03	1	1	0	6	1	1
72961	14357.1	4.15707	9976	9984	0	1	0	0	15	0	1	0	0	1	7	0	0	0	0	0	0	0	0	3	M	0	0	0	0	0	2018-08-02	0	0	0	0	0	0
74115	56712.2	4.75368	5444	5853	0	3371	34	0	742	0	1	1	0	2	7	0	0	0	0	0	0	1	1	None Recored	F	0	0	0	0	0	2018-09-12	0	0	0	0	0	0
77287	81187.5	4.90949	2994	3351	0	487	249	3	5906	0	1	1	1	3	7	0	0	0	0	0	0	0	0	None Recored	F	0	0	0	0	1	2018-11-27	4	1	0	0	0	0
72942	83581.1	4.92211	9985	9998	0	0	0	0	2	0	0	0	0	0	7	0	0	0	0	0	Not Recorded	Not Recorded	Not Recorded	2	F	0	0	0	0	0	2018-08-01	0	0	0	0	Not Recorded	Not Recorded
74386	101139	5.00492	1586	1918	1041	620	308	0	6109	1	1	1	0	3	7	0	0	0	0	0	Not Recorded	Not Recorded	Not Recorded	3	F	0	0	0	0	0	2018-09-17	4	1	0	0	Not Recorded	Not Recorded
73092	107816	5.03268	9478	9502	1	128	1	0	366	1	1	1	0	3	7	0	0	0	0	0	0	0	0	5	M	0	0	0	0	0	2018-08-08	2	1	0	0	0	0
77907	602407	5.77989	9670	9684	0	231	52	0	32	0	1	1	0	2	7	0	0	0	0	0	Not Recorded	Not Recorded	Not Recorded	3	F	0	0	0	0	0	2018-12-08	1	1	0	0	Not Recorded	Not Recorded
74387	942252	5.97417	2639	3050	22	1065	33	0	5817	1	1	1	0	3	7	0	0	0	0	0	0	0	0	5	M	0	0	0	0	0	2018-09-17	13	1	0	0	0	0
76583	2.63794e+06	6.42127	508	786	0	993	557	11	7645	0	1	1	1	3	7	0	0	0	0	0	Not Recorded	Not Recorded	Not Recorded	2	M	0	0	0	0	0	2018-11-07	8	1	0	0	Not Recorded	Not Recorded
71850	823247	5.91553	9707	9772	3	200	0	0	23	1	1	0	0	2	8	0	0	0	0	0	0	1	1	Not recorded	M	0	0	0	0	0	2018-06-11	2	1	0	0	0	0
71646	244767	5.38875	9678	9699	0	108	5	0	185	0	1	1	0	2	8	0	0	0	0	1	0	0	0	5	M	0	0	0	1	0	2018-05-31	3	1	0	1	0	0
74535	4.13618e+06	6.6166	907	1226	0	1399	1776	0	5595	0	1	1	0	2	8	0	0	0	0	0	1	1	1	None Recored	NR	0	0	0	0	0	2018-07-21	4	1	0	0	0	1
72730	1.23583e+06	6.09196	4778	4809	0	1337	56	0	3617	0	1	1	0	2	9	0	0	0	0	0	0	0	0	6	F	0	0	0	0	0	2018-07-24	0	0	0	0	0	0
75721	14357.1	4.15707	9839	9936	0	8	12	0	44	0	1	1	0	2	None Recorded	0	0	0	0	0	0	1	1	None Recored	F	0	0	0	0	0	2018-10-19	0	0	0	0	0	0
73502	26837.8	4.42875	9993	9994	0	5	0	0	1	0	1	0	0	1	None Recorded	0	0	0	0	0	1	0	1	None Recored	M	0	0	0	0	0	2018-08-25	0	0	0	0	0	1
73495	101196	5.00516	9783	9804	16	68	7	1	104	1	1	1	1	4	None Recorded	0	0	0	0	0	0	0	0	None Recored	F	0	0	0	0	0	2018-08-24	0	0	0	0	0	0
73262	2.8561e+06	6.45577	1714	2036	898	391	165	0	6506	1	1	1	0	3	None Recorded	0	0	0	0	1	1	1	1	None Recored	F	0	0	0	1	0	2018-08-15	4	1	0	3	1	1
77146	14357.1	4.15707	2216	2243	0	10	7608	0	139	0	1	1	0	2	None Recorded	0	0	0	0	0	0	0	0	None Recored	M	0	0	0	0	0	2018-11-20	0	0	0	0	0	0
74521	16251.2	4.21089	9878	9909	0	19	14	1	57	0	1	1	1	3	None Recorded	0	0	0	0	0	0	0	0	None Recored	M	0	0	0	0	0	2018-09-22	0	0	0	0	0	0
77286	51963.2	4.7157	780	999	759	495	192	3	7550	1	1	1	1	4	None Recorded	0	0	0	0	0	0	0	0	None Recored	M	0	0	0	0	0	2018-11-23	2	1	0	0	0	0
74456	76738.9	4.88502	9737	9804	0	0	0	0	196	0	0	0	0	0	None Recorded	0	0	0	0	0	0	0	0	None Recored	F	0	0	0	0	0	2018-09-20	0	0	0	0	0	0
73280	108773	5.03652	9715	9750	16	64	25	0	145	1	1	1	0	3	None Recorded	0	0	0	0	0	0	0	0	None Recored	M	0	0	0	0	0	2018-08-12	0	0	0	0	0	0
76444	249613	5.39727	6260	6363	0	744	0	0	2880	0	1	0	0	1	None Recorded	0	0	0	0	0	0	1	1	None Recored	M	0	0	0	0	0	2018-11-04	13	1	0	0	0	0
77449	265076	5.42337	9981	9996	0	0	1	0	3	0	0	1	0	1	None Recorded	0	0	0	0	0	0	0	0	None Recored	F	0	0	0	0	0	2018-11-27	0	0	0	0	0	0
73510	684839	5.83559	1480	1683	1	1063	4833	0	2420	1	1	1	0	3	None Recorded	0	0	0	0	0	0	0	0	None Recored	F	0	0	0	0	0	2018-08-25	0	0	0	0	0	0
73202	1.72032e+06	6.23561	6198	6234	2594	643	149	0	380	1	1	1	0	3	None Recorded	0	0	0	0	0	0	0	0	None Recored	F	0	0	0	0	0	2018-08-13	0	0	0	0	0	0
71970	469994	5.67209	9027	9060	0	392	14	0	534	0	1	1	0	2	Not Recorded	0	0	0	0	0	1	Not Recorded	1	Not recorded	F	0	0	0	0	0	2018-06-17	0	0	0	0	1	1
72898	34578.8	4.53881	9943	9958	11	6	1	0	24	1	1	1	0	3	Not Recorded	0	0	0	0	0	0	0	0	Not recorded	M	0	0	0	0	0	2018-08-03	0	0	0	0	0	0
72979	70163.1	4.84611	6261	6340	3487	3	17	6	147	1	1	1	1	4	Not Recorded	0	0	0	0	0	0	0	0	Not recorded	M	0	0	0	0	0	2018-08-03	0	0	0	0	0	0
72687	306310	5.48616	5525	5595	0	40	3375	0	990	0	1	1	0	2	Not Recorded	0	0	0	0	0	Not Recorded	1	1	Not recorded	M	0	0	0	0	0	2018-07-21	0	0	0	0	0	Not Recorded
72794	2.24992e+06	6.35217	9521	9529	1	13	355	0	102	1	1	1	0	3	Not Recorded	0	0	0	0	0	0	0	0	Not recorded	M	0	0	0	0	0	2018-07-26	0	0	0	0	0	0
71719	175949	5.24539	9152	9210	4	20	144	0	622	1	1	1	0	3	1	1	Not Recorded	1	1	1	1	Not Recorded	1	Not recorded	F	0	0	0	1	0	2019-06-03	0	0	2	4	1	1
75830	1.15988e+06	6.06441	9642	9664	1	186	6	0	141	1	1	1	0	3	1	1	1	0	1	1	0	1	1	None Recored	F	0	0	0	1	0	2018-10-22	2	1	3	1	0	N/A
77979	1.12322e+08	8.05046	759	996	2224	716	973	651	4438	1	1	1	1	4	1	1	1	1	1	0	Not Recorded	Not Recorded	Not Recorded	6	F	0	0	0	1	0	2018-12-09	2	1	3	0	Not Recorded	Not Recorded
75937	172229	5.23611	1512	1615	0	4067	3189	0	1123	0	1	1	0	2	2	1	1	1	1	0	0	1	1	8	F	0	0	0	1	0	2018-10-23	6	1	2	0	0	0
76023	1.67393e+06	6.22374	1784	2036	22	5175	1772	0	983	1	1	1	0	3	2	0	1	0	1	1	1	Not Recorded	1	12	F	0	0	0	1	0	2018-10-26	12	1	0	5	1	0
76416	2.6509e+06	6.42339	1179	1456	3	40	1	4418	4082	1	1	1	1	4	2	1	Not Recorded	Not Recorded	1	1	Not Recorded	Not Recorded	Not Recorded	None Recored	M	0	0	0	1	0	2018-11-02	0	0	2	6	Not Recorded	Not Recorded
72697	4.80412e+06	6.68161	44	388	0	8975	0	0	637	0	1	0	0	1	2	1	1	1	1	1	1	1	1	6	M	0	0	0	1	0	2018-07-21	0	0	3	2	1	0
71971	14399424	7.15835	1976	1978	2	1163	2478	0	4379	1	1	1	0	3	2	1	Not Recorded	Not recorded	1	1	1	Not Recorded	1	Not recorded	M	0	0	0	1	0	17(18)/6/18	0	0	3	6	1	0
78058	1.66643e+07	7.22179	1103	1359	4289	3	487	0	3862	1	1	1	0	3	2	1	1	0	1	1	0	0	0	None Recored	M	0	0	0	1	0	2018-12-11	0	0	1	1	0	0
72560	3.18902e+07	7.50366	415	467	6345	114	528	2031	515	1	1	1	1	4	2	1	0	1	1	1	Not Recorded	Not Recorded	Not Recorded	Not recorded	F	0	0	0	1	0	2018-07-15	0	0	1	6	Not Recorded	Not Recorded
72206	5.42422e+07	7.73434	676	689	5639	208	14	0	3450	1	1	1	0	3	2	0	1	0	1	0	0	1	1	9	M	0	0	0	1	1	2018-06-27	0	0	0	0	0	0
72077	38033.2	4.58016	6794	7045	0	630	653	1	1671	0	1	1	1	3	3	1	1	0	1	0	0	1	1	6.5	F	0	0	0	1	0	2018-06-21	0	0	3	0	0	0
72315	64074	4.80668	9933	9944	49	0	1	0	6	1	0	1	0	2	3	1	1	1	1	1	Not Recorded	Not Recorded	Not Recorded	Not recorded	M	0	0	0	1	0	2018-07-01	0	0	3	2	Not Recorded	Not Recorded
77524	92181.7	4.96464	5977	6087	0	22	3353	0	538	0	1	1	0	2	3	1	Not Recorded	Not Recorded	1	1	1	0	1	None Recored	F	0	0	0	1	0	2018-11-29	0	0	3	6	1	1
77112	211800	5.32593	35	38	427	1165	93	2	8275	1	1	1	1	4	3	0	0	1	1	1	1	1	1	14	F	0	0	0	1	0	2018-11-19	0	0	0	4	1	1
72487	223345	5.34898	4337	4726	0	1870	852	2	2550	0	1	1	1	3	3	1	1	1	1	0	0	1	1	5	M	0	0	0	1	1	2018-07-11	0	0	3	0	0	0
77437	401929	5.60415	2509	2585	1	1241	136	22	6015	1	1	1	1	4	3	1	1	1	1	1	1	1	1	9	F	0	0	0	1	0	2018-11-27	0	0	1	6	1	1
73007	1.44659e+06	6.16035	2370	2444	19	1489	333	10	5705	1	1	1	1	4	3	Not Recorded	1	0	1	0	1	1	1	Not recorded	M	0	0	0	1	0	2018-08-04	0	0	Not Recorded	0	0	1
74436	1.51175e+06	6.17948	145	253	0	5652	669	2	3424	0	1	1	1	3	3	1	1	0	1	1	1	1	1	8	F	0	0	0	1	0	2018-09-19	0	0	3	1	0	1
72770	2.28854e+06	6.35956	1183	1213	1	1176	5818	0	1791	1	1	1	0	3	3	1	1	1	1	1	1	1	1	3.5	F	0	0	0	1	0	2018-07-25	1	1	1	4	1	0
73648	5.31385e+06	6.72541	784	993	2164	517	423	1	5902	1	1	1	1	4	3	1	1	1	1	0	0	1	1	5	F	0	0	0	1	0	2019-08-29	0	0	2	0	0	0
77426	1.48923e+07	7.17296	9762	9827	0	19	32	0	122	0	1	1	0	2	3	1	1	1	1	1	1	0	1	None Recored	F	0	0	0	1	0	2018-11-27	0	0	3	6	1	1
72790	26566.9	4.42434	8781	8814	0	755	1	0	424	0	1	1	0	2	4	Not Recorded	1	1	1	1	1	1	1	Not recorded	F	0	0	0	1	0	2018-07-26	6	1	Not Recorded	4	0	1
77111	139879	5.14575	305	454	4875	869	965	0	2836	1	1	1	0	3	4	1	1	1	1	0	0	1	1	None Recored	M	0	0	0	1	0	2018-11-19	1	1	3	0	0	0
72100	173045	5.23816	602	654	5	243	1	913	8183	1	1	1	1	4	4	1	1	0	1	0	0	0	0	8	F	0	0	0	1	1	2018-06-22	1	1	2	0	0	0
72359	394572	5.59613	5321	5501	0	679	909	0	2904	0	1	1	0	2	4	1	1	0	1	1	0	1	1	2	M	0	0	0	1	0	2018-07-06	7	1	3	2	0	0
77132	403481	5.60582	92	100	1341	1264	1124	3	6167	1	1	1	1	4	4	1	1	1	1	1	1	1	1	None Recored	F	0	0	0	1	0	2018-11-20	1	1	2	4	1	1
77959	560160	5.74831	128	195	0	2254	2707	0	4844	0	1	1	0	2	4	1	1	1	1	1	Not Recorded	Not Recorded	Not Recorded	10	F	0	0	0	1	0	2018-12-09	0	0	2	3	0	Not Recorded
77438	880375	5.94467	2869	2986	6	494	2929	4	3575	1	1	1	1	4	4	1	1	1	1	0	1	1	1	5	F	0	0	0	1	0	2018-11-27	6	1	1	0	1	0
72035	1.83421e+06	6.26345	6986	7205	1	1663	353	3	775	1	1	1	1	4	4	1	1	1	1	1	1	1	1	6	F	0	0	0	1	0	2018-06-19	0	0	3	6	1	1
77435	2.50913e+07	7.39952	1649	1696	1059	123	22	0	7098	1	1	1	0	3	4	0	0	1	1	1	1	1	1	None Recored	F	0	0	0	1	0	2018-11-27	2	1	0	1	1	1
76326	14159.3	4.15104	1135	1456	3	3260	1705	0	3576	1	1	1	0	3	5	0	0	1	1	1	1	0	1	6	F	0	0	0	1	0	2018-11-01	0	0	0	6	0	1
73046	182577	5.26145	1261	1369	2752	952	7	12	4908	1	1	1	1	4	5	1	1	0	1	1	0	0	0	5	M	0	1	0	1	0	2018-08-07	0	0	1	6	0	0
78156	1.17224e+06	6.06902	2798	2893	21	3892	0	0	3183	1	1	0	0	2	5	1	0	0	1	1	Not Recorded	Not Recorded	Not Recorded	2	F	0	0	0	1	0	2018-11-30	11	1	1	2	Not Recorded	Not Recorded
72643	1.48773e+06	6.17252	1491	1675	0	1398	6246	0	681	0	1	1	0	2	5	1	1	1	1	1	1	1	1	4	F	0	0	0	1	0	2018-07-19	0	0	1	6	1	1
71586	1.20963e+07	7.08265	558	603	2	1886	1229	14	6266	1	1	1	1	4	5	1	1	1	1	1	1	1	1	10	F	0	0	0	1	0	2018-05-28	0	0	1	4	1	1
76490	14357.1	4.15707	7740	7894	0	1458	2	7	639	0	1	1	1	3	6	0	1	0	1	0	Not Recorded	Not Recorded	Not Recorded	4	F	0	0	0	1	0	2018-11-05	0	0	0	0	Not Recorded	Not Recorded
75976	238234	5.377	9641	9663	0	50	157	0	129	0	1	1	0	2	6	0	1	0	1	0	0	0	0	4	M	0	1	0	1	0	2018-10-24	1	1	0	0	0	0
76564	273454	5.43688	255	502	1	1929	1073	1	6494	1	1	1	1	4	6	0	1	0	1	0	0	1	1	4	F	0	0	0	1	0	2018-11-06	0	0	0	0	0	0
72746	575714	5.76021	4005	4034	3	5144	8	9	802	1	1	1	1	4	6	1	1	0	1	1	0	1	1	None Recored	F	0	0	0	1	0	2018-07-22	0	0	3	1	0	0
74691	885058	5.94697	9497	9554	0	55	179	0	212	0	1	1	0	2	6	1	1	1	1	0	Not Recorded	Not Recorded	Not Recorded	4	F	0	0	0	1	0	2018-09-26	0	0	1	0	Not Recorded	Not Recorded
73263	128035	5.10733	9900	9910	1	4	5	0	80	1	1	1	0	3	6	0	1	0	1	0	Not Recorded	Not Recorded	Not Recorded	5	F	0	0	0	1	0	2018-08-16	0	0	0	0	Not Recorded	Not Recorded
78192	297589	5.47362	4847	4957	0	1059	697	1	3284	0	1	1	1	3	6	0	1	0	1	0	0	0	0	5	F	0	0	0	1	0	2018-12-13	2	1	0	0	0	0
77703	2.31429e+07	7.36442	41	49	5053	1	2	3824	1071	1	1	1	1	4	6	0	1	0	1	0	0	0	0	3	F	0	0	0	1	0	2018-12-03	0	0	0	0	0	0
78013	844680	5.92669	304	486	576	700	221	1	8014	1	1	1	1	4	7	0	1	0	1	0	1	0	1	None Recored	M	0	0	0	1	0	2018-12-10	2	1	0	0	1	0
72532	14357.1	4.15707	2427	2464	0	7055	1	0	477	0	1	1	0	2	7	0	0	1	1	0	0	1	1	Not recorded	F	0	0	0	1	0	2018-07-14	3	1	0	0	0	0
77350	94429.8	4.97511	556	937	0	2222	1059	3	5779	0	1	1	1	3	7	0	1	1	1	0	0	0	0	None Recored	M	0	0	0	1	0	2018-11-25	0	0	0	0	0	0
77491	163498	5.21351	1151	1664	0	3360	1203	2	3771	0	1	1	1	3	7	0	1	0	1	0	1	0	1	4	M	0	1	0	1	0	2018-11-28	0	0	0	0	1	0
73130	318433	5.50302	266	328	362	623	326	0	8360	1	1	1	0	3	7	1	1	1	1	1	1	0	1	7	F	0	0	0	1	0	2018-08-09	1	1	1	6	1	1
72684	514149	5.71109	1462	1470	8369	0	0	0	161	1	0	0	0	1	7	1	1	0	1	1	1	1	1	5.5	F	0	0	0	1	0	2018-07-20	0	0	1	6	1	1
74455	1.12366e+06	6.05063	825	887	0	972	2751	0	5387	0	1	1	0	2	8	0	1	0	1	0	1	1	1	8	F	0	0	0	1	0	2018-09-20	3	1	0	0	1	Not Recorded
73292	997354	5.99885	1928	2043	0	89	1223	9	6636	0	1	1	1	3	8	1	1	0	1	1	Not Recorded	Not Recorded	Not Recorded	5	M	0	0	0	1	0	2018-08-18	0	0	2	2	Not Recorded	Not Recorded
77685	4.67686e+06	6.66995	9943	9959	0	15	0	1	24	0	1	0	1	2	8	1	1	1	1	0	Not Recorded	Not Recorded	Not Recorded	None Recored	F	0	0	0	1	0	2018-12-01	1	1	2	0	Not Recorded	Not Recorded
72450	4.68861e+06	6.67104	1876	1895	2134	760	0	0	5203	1	1	0	0	2	8	0	Not Recorded	1	1	1	1	1	1	Not recorded	M	0	0	0	1	0	2018-07-08	8	1	0	6	1	1
74437	660559	5.81991	1441	1661	0	7503	2	599	234	0	1	1	1	3	None Recorded	1	0	0	1	0	0	1	1	None Recored	M	0	0	0	1	0	2018-09-19	1	1	1	0	0	0
73281	8.3133e+06	6.91977	8803	8844	701	213	136	0	106	1	1	1	0	3	None Recorded	1	Not Recorded	Not Recorded	1	0	Not Recorded	Not Recorded	Not Recorded	None Recored	M	0	0	0	1	0	2018-08-15	0	0	3	0	Not Recorded	Not Recorded
72995	96853.6	4.98612	9982	9994	0	2	2	0	2	0	1	1	0	2	Not Recorded	Not Recorded	1	0	1	1	1	0	1	Not recorded	M	0	0	0	1	0	2018-08-04	0	0	Not Recorded	4	1	1
71957	372999	5.57171	3325	3772	0	2533	857	4	2834	0	1	1	1	3	Not Recorded	0	1	0	1	0	1	1	1	Not recorded	F	0	0	0	1	0	2018-06-16	0	0	0	0	1	1
73011	3.10503e+06	6.49207	3023	3036	26	5198	3	16	1721	1	1	1	1	4	Not Recorded	0	0	1	1	1	1	1	1	Not recorded	F	0	0	0	1	0	2018-08-04	0	0	0	4	1	1
72974	3.73435e+07	7.57222	7663	7698	2	212	4	0	2084	1	1	1	0	3	Not Recorded	1	1	0	1	0	1	1	1	Not recorded	F	0	0	0	1	0	2018-08-03	0	0	1	0	1	1
76656	122744	5.089	8384	8459	0	167	1068	1	303	0	1	1	1	3	2	0	Not Recorded	Not Recorded	Not Recorded	1	1	1	1	old	M	0	0	0	1	0	2018-01-08	2	1	0	bi Pos	1	1
77285	1.48431e+07	7.17153	5495	5641	0	0	3516	4	839	0	0	1	1	2	2	Not Recorded	Not Recorded	Not Recorded	Not Recorded	1	1	0	1	None Recored	M	0	0	0	1	0	2018-11-23	0	0	Not Recorded	6	1	1
75207	1.57289e+06	6.1967	1348	1706	2005	1515	2486	5	2283	1	1	1	1	4	4	0	Not Recorded	Not Recorded	Not Recorded	1	1	1	1	6	M	0	0	0	1	0	2018-10-07	0	0	0	6	1	1
72491	850476	5.92966	3753	3758	75	21	5587	19	540	1	1	1	1	4	6	0	Not Recorded	0	Not Recorded	0	0	0	0	5.5	F	0	0	0	0	0	2018-07-11	0	0	0	0	0	0
73277	2.76151e+06	6.44115	133	137	6156	66	131	0	3510	1	1	1	0	3	8	0	Not Recorded	Not Recorded	Not Recorded	1	Not Recorded	Not Recorded	Not Recorded	None Recored	M	0	0	0	1	0	2018-08-17	0	0	0	bi pos	Not Recorded	Not Recorded
76627	65378.9	4.81544	4344	4428	14	321	1265	0	3962	1	1	1	0	3	8	0	0	0	0	1	0	1	1	None Recored	M	0	0	1	1	0	2018-11-08	10	1	0	bi pos	0	0
72409	1.71102e+07	7.23326	4153	4394	0	609	1968	0	3017	0	1	1	0	2	Not Recorded	0	0	0	0	0	1	0	1	Not recorded	M	0	0	1	1	0	2018-07-06	12	1	0	0	1	0
72903	31090.4	4.49263	3468	3512	3504	0	59	1	2924	1	0	1	1	3	Not Recorded	0	0	0	0	0	0	0	0	Not recorded	M	0	0	1	1	0	2018-07-31	0	0	0	0	0	0
77556	92864.4	4.96785	9778	9791	0	59	45	0	105	0	1	1	0	2	2	1	1	0	1	1	1	1	1	10	M	0	0	1	1	0	2018-11-28	0	0	3	6	1	1
72469	397793	5.59966	9973	9992	0	0	1	0	7	0	0	1	0	1	2	1	1	1	1	0	0	0	0	4	M	0	0	1	1	1	2018-07-10	0	0	2	0	0	0
77990	869081	5.93906	1275	1403	2	5397	2250	10	938	1	1	1	1	4	2	1	1	1	1	0	0	1	1	11	M	0	0	1	1	0	2018-12-10	0	0	2	0	0	0
77378	1.71278e+07	7.2337	133	276	0	4292	802	140	4490	0	1	1	1	3	2	1	1	0	1	1	1	1	1	10	M	0	0	1	1	0	2018-11-26	0	0	2	2	1	1
73356	441522	5.64495	199	223	0	542	1170	4	8058	0	1	1	1	3	3	0	1	1	1	0	0	0	0	6	F	0	0	1	1	0	2018-08-19	3	1	0	0	0	0
75149	2.16654e+06	6.33577	143	255	18	4023	1455	3	4246	1	1	1	1	4	3	1	1	1	1	0	Not Recorded	Not Recorded	Not Recorded	None Recored	F	0	0	1	1	0	2018-10-06	0	0	3	0	Not Recorded	Not Recorded
73209	2.77999e+06	6.44404	5871	6006	0	263	3232	1	493	0	1	1	1	3	3	1	1	0	1	0	1	1	1	None Recored	F	0	0	1	1	0	2018-08-14	5	1	1	0	0	1
74612	1.63041e+06	6.2123	79	84	901	1232	1238	1	6544	1	1	1	1	4	4	0	0	1	1	1	1	1	1	9	M	0	0	1	1	0	2018-09-24	0	0	0	6	1	1
73265	2.86331e+06	6.45687	943	983	0	1827	3298	427	3460	0	1	1	1	3	4	0	1	0	1	1	1	1	1	None Recored	M	0	0	1	1	0	2018-08-16	5	1	0	6	1	1
71836	1.7807e+06	6.25059	1831	1835	7	15	5427	1	2715	1	1	1	1	4	6	0	1	0	1	0	1	1	1	Not recorded	M	0	0	1	1	0	2019-06-10	0	0	0	0	1	1
73077	2.31366e+06	6.3643	452	6488	0	1312	53	0	2147	0	1	1	0	2	6	0	0	1	1	0	0	0	0	3	F	0	0	1	1	0	2018-08-08	0	0	0	0	0	0
74438	5.6204e+06	6.74977	170	205	1	4310	2	2708	2774	1	1	1	1	4	6	1	0	0	1	1	1	0	1	7	M	0	1	1	1	1	2018-09-19	0	0	1	6	1	1
73150	2.32735e+06	6.36686	1193	1207	0	5903	596	3	2285	0	1	1	1	3	6	0	1	0	1	0	0	0	0	5	M	0	0	1	1	0	2018-08-10	6	1	0	0	0	0
71704	223861	5.34998	9958	9964	13	1	1	0	21	1	1	1	0	3	Not Recorded	Not Recorded	Not Recorded	Not recorded	Not Recorded	Not recorded	1	0	1	Not recorded	M	0	0	1	1	0	2018-06-06	0	0	Not Recorded	Not recorded	1	0
72554	6.69289e+06	6.82561	4839	4910	4618	36	0	0	436	1	1	0	0	2	Not Recorded	0	Not Recorded	Not recorded	Not Recorded	0	1	1	1	Not recorded	F	0	0	1	1	0	2018-07-15	0	0	0	0	1	1
76989	1.40643e+06	6.14812	9708	9729	1	37	107	0	126	1	1	1	0	3	2	0	1	0	1	0	0	0	0	6	F	1	0	1	1	0	2018-11-16	0	0	0	0	0	0
71914	232414	5.36626	2682	2742	5092	478	119	0	1569	1	1	1	0	3	3	1	1	0	1	1	1	1	1	6	M	1	0	1	1	1	2018-06-15	0	0	2	6	1	1
72029	3.11308e+06	6.49319	626	8666	1	36	0	0	1297	1	1	0	0	2	4	1	1	0	1	1	1	1	1	10	M	1	0	1	1	1	2019-06-19	0	0	1	4	1	0
76577	143027	5.15542	9780	9799	1	37	102	0	61	1	1	1	0	3	5	1	1	0	1	1	1	1	1	8	M	1	0	1	1	0	2018-11-08	0	0	1	4	1	1
71675	2.27628e+07	7.35723	5858	5956	0	1992	0	0	2052	0	1	0	0	1	4	Not Recorded	0	0	Not Recorded	Not recorded	Not Recorded	Not Recorded	Not Recorded	Not recorded	F	1	0	1	1	1	2018-06-01	0	0	Not Recorded	Not recorded	Not Recorded	Not Recorded
